# Supplementary material for: The Prevalence of Helicobacter pylori Infection in the Adult Population of Russia: A Systematic Review and Meta-Analysis
Source: Epidemiologia (Basel). 2025 Aug 12;6(3):47. doi: 10.3390/epidemiologia6030047 (PMC12372033; doi:10.3390/epidemiologia6030047)
Supplement: Supplementary file 1 [file epidemiologia-06-00047-s001.zip]

Archive with 2 entries (2 files):
- File S1. Completed PRISMA-P checklist.pdf
- File S2. Completed NOS evaluation.pdf
